# Supplementary material for: Genome Survey Sequencing of In Vivo Mother Plant and In Vitro Plantlets of Mikania cordata
Source: Plants (Basel). 2020 Nov 27;9(12):1665. doi: 10.3390/plants9121665 (PMC7759884; doi:10.3390/plants9121665)
Supplement: Supplementary file 1 [file plants-09-01665-s001.zip]

Archive with 6 entries (6 files):
- Figure_S1.pdf
- __MACOSX/._Figure_S1.pdf
- Figure_S2.pdf
- __MACOSX/._Figure_S2.pdf
- Table_S1.xlsx
- __MACOSX/._Table_S1.xlsx
