# Supplementary material for: Genome Survey Sequencing of In Vivo Mother Plant and In Vitro Plantlets of Mikania cordata
Source: Plants (Basel). 2020 Nov 27;9(12):1665. doi: 10.3390/plants9121665 (PMC7759884; doi:10.3390/plants9121665)
Supplement: Supplementary file 1 [file plants-09-01665-s001.zip › Table_S1.xlsx]

## Sheet: stray region
Table S1. Top 100 species distribution of contigs in each stray region from NT blast results
In Vivo													In Vitro
0-14 × depth, 0-100% GC content			14-24 × depth, 0-60% GC content			20-35 × depth, 60-100% GC content			40-80 × depth, 60-100% GC content				0-10 × depth, 57-80% GC content
Hit Species	Number	Percent	Hit Species	Number	Percent	Hit Species	Number	Percent	Hit Species	Number	Percent		Hit Species	Number	Percent
Helianthus maximiliani	137851	0.132296	Helianthus maximiliani	56789	0.372245	Methylobacterium extorquens	2493	0.151688	Helianthus maximiliani	2096	0.255112		Methylobacterium radiotolerans	2832	0.361593
Fusarium fujikuroi	108133	0.103775	Ageratina adenophora	21238	0.139213	Methylobacterium radiotolerans	2312	0.140675	Clavibacter michiganensis	439	0.0534323		Methylobacterium extorquens	1278	0.163177
Ageratina adenophora	58375	0.0560225	Helianthus annuus	5873	0.0384968	Helianthus maximiliani	1049	0.0638272	Methylobacterium extorquens	337	0.0410175		Methylobacterium sp.	702	0.0896323
Methylobacterium radiotolerans	43205	0.0414639	Solanum lycopersicum	4594	0.0301131	Methylobacterium nodulans	515	0.0313356	Agathis dammara	261	0.0317673		Brevundimonas subvibrioides	418	0.0533708
Methylobacterium extorquens	40205	0.0385847	Guizotia abyssinica	3309	0.0216901	Sphingomonas sp.	318	0.019349	Helianthus annuus	255	0.031037		Caulobacter sp.	340	0.0434116
Stenotrophomonas maltophilia	20630	0.0197986	Artemisia frigida	3268	0.0214214	Azospirillum brasilense	277	0.0168543	Methylobacterium radiotolerans	224	0.0272639		Rhodopseudomonas palustris	195	0.0248979
Cicer arietinum	16822	0.0161441	Oryza sativa	1202	0.00787897	Methylobacterium populi	273	0.0166109	uncultured bacterium	165	0.0200828		Caulobacter crescentus	149	0.0190245
Acidovorax avenae	16541	0.0158744	Carphephorus corymbosus	1144	0.00749879	Erythrobacter litoralis	257	0.0156374	Cellulomonas fimi	109	0.0132668		Phenylobacterium zucineum	137	0.0174923
Helianthus annuus	14980	0.0143763	Vitis vinifera	1069	0.00700717	Bradyrhizobium sp.	248	0.0150897	Lactuca sativa	102	0.0124148		Bradyrhizobium diazoefficiens	97	0.0123851
Delftia acidovorans	14034	0.0134684	Cicer arietinum	1020	0.00668598	Novosphingobium aromaticivorans	240	0.014603	Cucumis sativus	60	0.00730282		Bradyrhizobium sp.	96	0.0122574
Comamonas testosteroni	12369	0.0118705	Ajuga reptans	1018	0.00667287	Sphingobium chlorophenolicum	234	0.0142379	Ageratina adenophora	59	0.00718111		Xanthobacter autotrophicus	60	0.00766088
Xanthomonas axonopodis	10083	0.00967666	Helianthus petiolaris	904	0.00592562	Pantholops hodgsonii	206	0.0125342	Cicer arietinum	58	0.0070594		Rhodobacter sphaeroides	51	0.00651175
Guizotia abyssinica	9471	0.00908932	Medicago truncatula	806	0.00528324	Helianthus annuus	199	0.0121083	Beutenbergia cavernae	58	0.0070594		Pseudomonas stutzeri	51	0.00651175
Methylobacterium nodulans	9331	0.00895496	Methylobacterium extorquens	786	0.00515214	Acidovorax avenae	198	0.0120475	Cellulomonas flavigena	50	0.00608569		Caulobacter segnis	48	0.0061287
Amborella trichopoda	8955	0.00859412	Lotus japonicus	748	0.00490305	Sphingomonas wittichii	190	0.0115607	Mikania cordata	47	0.00572055		Sphingomonas wittichii	44	0.00561798
Artemisia frigida	8580	0.00823423	Glycine max	736	0.00482439	Novosphingobium sp.	181	0.0110131	Methylobacterium populi	45	0.00547712		Azorhizobium caulinodans	42	0.00536261
Pseudomonas entomophila	7992	0.00766992	Helianthus anomalus	700	0.00458842	Azospirillum lipoferum	180	0.0109522	Methylobacterium nodulans	45	0.00547712		Paracoccus denitrificans	40	0.00510725
Microbacterium testaceum	7762	0.00744919	Methylobacterium radiotolerans	634	0.0041558	Azorhizobium caulinodans	180	0.0109522	Amycolatopsis mediterranei	42	0.00511198		Pseudomonas aeruginosa	31	0.00395812
Pseudomonas fulva	7545	0.00724094	Arnica dealbata	598	0.00391982	Bradyrhizobium oligotrophicum	179	0.0108914	Actinoplanes sp.	39	0.00474684		Magnetospirillum magneticum	31	0.00395812
Flavobacterium johnsoniae	7319	0.00702405	Daucus carota	554	0.00363141	Bradyrhizobium japonicum	169	0.0102829	Calocedrus formosana	38	0.00462512		Rhizobium leguminosarum	28	0.00357508
Alicycliphilus denitrificans	7249	0.00695687	Arabidopsis thaliana	546	0.00357897	Bradyrhizobium diazoefficiens	128	0.00778826	Sphingomonas sp.	37	0.00450341		Oligotropha carboxidovorans	28	0.00357508
Acidovorax ebreus	6910	0.00663153	Aralia undulata	500	0.00327744	Stenotrophomonas maltophilia	125	0.00760572	Acanthogilia gloriosa	35	0.00425998		Methylobacterium populi	28	0.00357508
Pseudomonas putida	6690	0.00642039	Eupatorium capillifolium	493	0.00323156	Acidovorax sp.	117	0.00711895	Erythrobacter litoralis	34	0.00413827		Mesorhizobium loti	27	0.0034474
Acidovorax sp.	6464	0.0062035	Phaseolus vulgaris	484	0.00317256	Acidiphilium cryptum	110	0.00669303	Bradyrhizobium oligotrophicum	34	0.00413827		Cupriavidus metallidurans	27	0.0034474
Ajuga reptans	6261	0.00600868	Helianthus deserticola	473	0.00310046	Achromobacter xylosoxidans	110	0.00669303	Azospirillum lipoferum	34	0.00413827		Rhizobium etli	21	0.00268131
Methylobacterium populi	6050	0.00580619	Agathis dammara	468	0.00306769	Sphingobium japonicum	106	0.00644965	Leifsonia xyli	33	0.00401655		Novosphingobium aromaticivorans	21	0.00268131
Achromobacter xylosoxidans	5854	0.00561809	Amborella trichopoda	455	0.00298247	Azospirillum sp.	106	0.00644965	Actinoplanes friuliensis	32	0.00389484		Chromobacterium violaceum	19	0.00242594
Agrobacterium fabrum	5278	0.0050653	Mikania cordata	446	0.00292348	Brevundimonas subvibrioides	98	0.00596288	Stenotrophomonas maltophilia	30	0.00365141		Pantholops hodgsonii	18	0.00229826
Asclepias syriaca	4822	0.00462767	Helianthus paradoxus	429	0.00281205	Delftia acidovorans	95	0.00578035	Condalia mexicana	30	0.00365141		Nitrobacter hamburgensis	18	0.00229826
Clavibacter michiganensis	4672	0.00448372	Ambrosia trifida	418	0.00273994	Caulobacter crescentus	95	0.00578035	Brachypodium distachyon	30	0.00365141		Chelativorans sp.	18	0.00229826
Acidovorax citrulli	4631	0.00444437	Populus trichocarpa	406	0.00266128	Acidovorax ebreus	88	0.00535443	Azospirillum brasilense	30	0.00365141		Sphingopyxis alaskensis	17	0.00217058
Bradyrhizobium sp.	4508	0.00432633	Gossypioides kirkii	406	0.00266128	Mesorhizobium australicum	83	0.0050502	Azorhizobium caulinodans	30	0.00365141		Ralstonia eutropha	17	0.00217058
Pantholops hodgsonii	4333	0.00415838	Chrysanthemum indicum	400	0.00262195	Sphingobium sp.	80	0.00486766	Ageratum houstonianum	30	0.00365141		Acidiphilium cryptum	17	0.00217058
Xanthomonas campestris	4331	0.00415646	Arnica angustifolia	392	0.00256951	Cicer arietinum	78	0.00474597	Bradyrhizobium japonicum	29	0.0035297		Stenotrophomonas maltophilia	16	0.0020429
Pseudomonas aeruginosa	4319	0.00414495	Stevia rebaudiana	372	0.00243842	Caulobacter segnis	74	0.00450259	Artemisia frigida	29	0.0035297		Ralstonia solanacearum	16	0.0020429
Acinetobacter baumannii	4307	0.00413343	Bahiopsis tomentosa	368	0.0024122	Agathis dammara	74	0.00450259	Ziziphus mexicana	28	0.00340798		Methylobacterium nodulans	16	0.0020429
Pseudomonas fluorescens	4114	0.00394821	Gossypium hirsutum	354	0.00232043	uncultured bacterium	73	0.00444174	Panax ginseng	28	0.00340798		Hyphomonas neptunium	16	0.0020429
Solanum lycopersicum	4105	0.00393957	Carica papaya	349	0.00228765	Alicycliphilus denitrificans	73	0.00444174	Haplochromis burtoni	28	0.00340798		Acidovorax citrulli	16	0.0020429
Carphephorus corymbosus	3426	0.00328793	Homo sapiens	324	0.00212378	Azoarcus sp.	66	0.00401582	Daucus carota	28	0.00340798		Gluconacetobacter diazotrophicus	15	0.00191522
Daucus carota	3368	0.00323227	Gossypium herbaceum	303	0.00198613	Gossypium hirsutum	64	0.00389413	Pseudomonas putida	27	0.00328627		Delftia acidovorans	15	0.00191522
Carica papaya	3307	0.00317373	Acicarpha tribuloides	298	0.00195336	Sordaria macrospora	57	0.00346821	Glycine max	27	0.00328627		Maricaulis maris	14	0.00178754
Gossypium hirsutum	3269	0.00313726	Lactuca sativa	295	0.00193369	Pseudomonas putida	57	0.00346821	Brachybacterium faecium	27	0.00328627		Burkholderia vietnamiensis	14	0.00178754
Methylobacterium sp.	3173	0.00304513	Helianthus argophyllus	280	0.00183537	Lactuca sativa	56	0.00340736	[Cellvibrio] gilvus	26	0.00316456		Azospirillum sp.	14	0.00178754
Sphingobium chlorophenolicum	3154	0.00302689	Danio rerio	271	0.00177637	Acidiphilium multivorum	52	0.00316398	Sphingobium chlorophenolicum	26	0.00316456		Pseudomonas entomophila	13	0.00165986
Pseudoxanthomonas suwonensis	3093	0.00296835	Mikania micrantha	270	0.00176982	Methylobacterium sp.	50	0.00304229	Novosphingobium sp.	26	0.00316456		Parvibaculum lavamentivorans	13	0.00165986
Novosphingobium aromaticivorans	3046	0.00292325	Zea mays	254	0.00166494	Hyphomicrobium denitrificans	50	0.00304229	Amycolatopsis orientalis	26	0.00316456		Dinoroseobacter shibae	13	0.00165986
Azospirillum brasilense	3039	0.00291653	Asclepias syriaca	251	0.00164528	Caulobacter sp.	47	0.00285975	Barbeya oleoides	25	0.00304284		Burkholderia ambifaria	13	0.00165986
Glycine max	3020	0.00289829	Acidovorax avenae	248	0.00162561	Mesorhizobium ciceri	46	0.0027989	Acidiphilium multivorum	25	0.00304284		uncultured bacterium	12	0.00153218
Azorhizobium caulinodans	2974	0.00285415	Mus musculus	243	0.00159284	Acidovorax citrulli	46	0.0027989	Actinoplanes missouriensis	24	0.00292113		Rhodospirillum rubrum	12	0.00153218
Homo sapiens	2907	0.00278985	Solanum tuberosum	238	0.00156006	Hyphomicrobium nitrativorans	45	0.00273806	Microbacterium testaceum	23	0.00279942		Erythrobacter litoralis	12	0.00153218
Brevundimonas subvibrioides	2850	0.00273515	Gossypium arboreum	238	0.00156006	Gluconacetobacter diazotrophicus	40	0.00243383	Argyroxiphium sandwicense	23	0.00279942		Burkholderia xenovorans	12	0.00153218
Bradyrhizobium diazoefficiens	2808	0.00269484	Jatropha curcas	226	0.0014814	Burkholderia sp.	39	0.00237298	Novosphingobium aromaticivorans	22	0.0026777		Asticcacaulis excentricus	12	0.00153218
Nocardioides sp.	2799	0.0026862	Parthenium argentatum	224	0.00146829	Boopis graminea	39	0.00237298	Boopis graminea	22	0.0026777		Ochrobactrum anthropi	11	0.00140449
Sphingomonas sp.	2773	0.00266125	Brachypodium distachyon	223	0.00146174	Magnetospirillum magneticum	38	0.00231214	Hydrangea bretschneideri	21	0.00255599		Nitrobacter winogradskyi	11	0.00140449
Erythrobacter litoralis	2646	0.00253937	Panicum virgatum	217	0.00142241	Rhodobacter sphaeroides	37	0.00225129	Actinosynnema mirum	21	0.00255599		Burkholderia cenocepacia	11	0.00140449
Caulobacter crescentus	2644	0.00253745	Jacobaea vulgaris	215	0.0014093	Pseudomonas aeruginosa	37	0.00225129	Hyphomicrobium nitrativorans	20	0.00243427		Methylibium petroleiphilum	10	0.00127681
Bradyrhizobium oligotrophicum	2632	0.00252593	Prunus salicina	206	0.00135031	Burkholderia gladioli	37	0.00225129	Acidovorax sp.	20	0.00243427		Xanthomonas oryzae	9	0.00114913
Sphingomonas wittichii	2593	0.0024885	Centipeda thespidioides	201	0.00131753	Agrobacterium radiobacter	37	0.00225129	Acanthospermum australe	20	0.00243427		Sinorhizobium medicae	9	0.00114913
Boea hygrometrica	2530	0.00242804	Acanthospermum australe	200	0.00131098	Rhodopseudomonas palustris	36	0.00219045	Sphingobium sp.	19	0.00231256		Rhodospirillum centenum	9	0.00114913
Novosphingobium sp.	2315	0.00222171	Brassaiopsis hainla	195	0.0012782	Burkholderia cenocepacia	36	0.00219045	Catenulispora acidiphila	19	0.00231256		Pseudomonas putida	9	0.00114913
Azospirillum lipoferum	2311	0.00221787	Beta vulgaris	192	0.00125854	Anaeromyxobacter dehalogenans	36	0.00219045	Bowlesia incana	19	0.00231256		Pseudomonas protegens	9	0.00114913
Agrobacterium radiobacter	2300	0.00220731	Arbutus unedo	191	0.00125198	Amborella trichopoda	35	0.0021296	Cirsium pendulum	18	0.00219085		Nocardia farcinica	9	0.00114913
Enterobacter cloacae	2250	0.00215933	Gossypium exiguum	188	0.00123232	Sphingopyxis alaskensis	33	0.00200791	Calycanthus floridus	18	0.00219085		Bordetella petrii	9	0.00114913
Bradyrhizobium japonicum	2238	0.00214781	uncultured bacterium	182	0.00119299	Dinoroseobacter shibae	33	0.00200791	Ancistrocladus korupensis	18	0.00219085		Azospirillum brasilense	9	0.00114913
Pseudoxanthomonas spadix	2209	0.00211998	Triticum aestivum	179	0.00117332	Asticcacaulis excentricus	33	0.00200791	Amborella trichopoda	18	0.00219085		Azoarcus sp.	9	0.00114913
Vitis vinifera	2163	0.00207583	Capsicum annuum	175	0.0011471	Cucumis sativus	32	0.00194706	Acidovorax avenae	18	0.00219085		Acidovorax sp.	9	0.00114913
Beta macrocarpa	2043	0.00196067	Aquilegia coerulea	174	0.00114055	Azotobacter vinelandii	31	0.00188622	Acidiphilium cryptum	18	0.00219085		Sphingobium japonicum	8	0.00102145
Aegilops speltoides	2042	0.00195971	Stenotrophomonas maltophilia	170	0.00111433	Ageratina adenophora	31	0.00188622	Oryza sativa	17	0.00206913		Sinorhizobium fredii	8	0.00102145
Agrobacterium sp.	2002	0.00192132	Petunia integrifolia	167	0.00109467	Mikania cordata	30	0.00182537	Myrtus communis	17	0.00206913		Saccharopolyspora erythraea	8	0.00102145
Nicotiana tabacum	2000	0.0019194	Crepis bakeri	166	0.00108811	Mesorhizobium loti	30	0.00182537	Deutzia corymbosa	17	0.00206913		Achromobacter xylosoxidans	8	0.00102145
Actinoplanes sp.	1988	0.00190788	Aegilops speltoides	165	0.00108156	Delftia sp.	30	0.00182537	Caulobacter crescentus	17	0.00206913		Xanthomonas campestris	7	0.000893769
Burkholderia sp.	1924	0.00184646	Cirsium pendulum	164	0.001075	Burkholderia pseudomallei	30	0.00182537	Capsicum annuum	17	0.00206913		Verminephrobacter eiseniae	7	0.000893769
Citrullus lanatus	1875	0.00179944	Olea europaea	161	0.00105534	Rhizobium etli	28	0.00170368	Bradyrhizobium sp.	17	0.00206913		Pseudomonas mendocina	7	0.000893769
Azotobacter vinelandii	1810	0.00173706	Pisum sativum	160	0.00104878	Chelativorans sp.	28	0.00170368	Bradyrhizobium diazoefficiens	17	0.00206913		Brevundimonas diminuta	7	0.000893769
Variovorax paradoxus	1793	0.00172074	Camellia pitardii	157	0.00102912	Bordetella bronchiseptica	28	0.00170368	Arthrobacter sp.	17	0.00206913		Anaeromyxobacter sp.	7	0.000893769
Pseudomonas brassicacearum	1785	0.00171306	Eupatorium atrorubens	154	0.00100945	Actinoplanes sp.	28	0.00170368	Lilium longiflorum	16	0.00194742		Allochromatium vinosum	7	0.000893769
Cellulomonas fimi	1758	0.00168715	Chenopodium quinoa	154	0.00100945	Comamonas testosteroni	26	0.00158199	Glycine soja	16	0.00194742		Sphingobium sp.	6	0.000766088
Bordetella bronchiseptica	1757	0.00168619	Nicotiana tabacum	149	0.000976678	blood disease	25	0.00152114	Solanum lycopersicum	15	0.00182571		Sinorhizobium meliloti	6	0.000766088
Delftia sp.	1723	0.00165356	Methylobacterium nodulans	149	0.000976678	Burkholderia glumae	24	0.0014603	Gossypium hirsutum	15	0.00182571		Pseudomonas sp.	6	0.000766088
Caulobacter segnis	1706	0.00163725	Boea hygrometrica	147	0.000963568	Brachypodium distachyon	24	0.0014603	Azospirillum sp.	15	0.00182571		Polaromonas naphthalenivorans	6	0.000766088
Acinetobacter calcoaceticus	1691	0.00162285	Cichorium intybus	142	0.000930794	Amycolatopsis mediterranei	24	0.0014603	Arthrobacter phenanthrenivorans	15	0.00182571		Burkholderia multivorans	6	0.000766088
Sphingobium japonicum	1649	0.00158255	Asclepias albicans	141	0.000924239	Ajuga reptans	24	0.0014603	Ziziphus lloydii	14	0.00170399		Azotobacter vinelandii	6	0.000766088
Rhizobium etli	1644	0.00157775	Allosyncarpia ternata	140	0.000917684	Agrobacterium fabrum	24	0.0014603	Lotus japonicus	14	0.00170399		Agrobacterium fabrum	6	0.000766088
Amycolatopsis mediterranei	1643	0.00157679	Cucumis sativus	136	0.000891464	Haplochromis burtoni	22	0.00133861	Blastococcus saxobsidens	14	0.00170399		Thiobacillus denitrificans	5	0.000638407
Arnica dealbata	1618	0.0015528	Gossypium raimondii	135	0.000884909	Cupriavidus necator	22	0.00133861	Arthrobacter chlorophenolicus	14	0.00170399		Thioalkalivibrio sulfidophilus	5	0.000638407
uncultured bacterium	1595	0.00153072	Citrullus lanatus	134	0.000878354	Ageratum houstonianum	22	0.00133861	Aralia undulata	14	0.00170399		Sphingomonas sp.	5	0.000638407
Caulobacter sp.	1583	0.00151921	Tagetes minuta	133	0.0008718	Actinoplanes friuliensis	22	0.00133861	Callithrix jacchus	13	0.00158228		Sorangium cellulosum	5	0.000638407
Azoarcus sp.	1581	0.00151729	Ambrosia artemisiifolia	131	0.00085869	Mesorhizobium opportunistum	21	0.00127776	Burkholderia pseudomallei	13	0.00158228		Ricinus communis	5	0.000638407
Azospirillum sp.	1528	0.00146642	Barteria fistulosa	130	0.000852135	Beijerinckia indica	21	0.00127776	Brucella ceti	13	0.00158228		Pseudomonas fluorescens	5	0.000638407
Burkholderia gladioli	1525	0.00146354	Saccharum hybrid	129	0.00084558	Polymorphum gilvum	20	0.00121692	Bifidobacterium bifidum	13	0.00158228		Polaromonas sp.	5	0.000638407
Eupatorium capillifolium	1464	0.001405	Ardisia polysticta	129	0.00084558	Oligotropha carboxidovorans	20	0.00121692	Ajuga reptans	13	0.00158228		Myxococcus xanthus	5	0.000638407
Actinoplanes friuliensis	1464	0.001405	Oryza minuta	126	0.000825915	Hyphomonas neptunium	20	0.00121692	Pantholops hodgsonii	12	0.00146056		Granulibacter bethesdensis	5	0.000638407
Oryza sativa	1449	0.00139061	Hofmeisteria fasciculata	123	0.000806251	Hyphomicrobium sp.	20	0.00121692	Methylocystis sp.	12	0.00146056		Frankia sp.	5	0.000638407
Arabidopsis thaliana	1443	0.00138485	Antennaria dioica	122	0.000799696	Clavibacter michiganensis	20	0.00121692	Mesorhizobium australicum	12	0.00146056		Burkholderia lata	5	0.000638407
Lotus japonicus	1416	0.00135894	Canna indica	119	0.000780031	Burkholderia ambifaria	20	0.00121692	Isoptericola variabilis	12	0.00146056		Aromatoleum aromaticum	5	0.000638407
Sphingopyxis alaskensis	1411	0.00135414	Acidovorax sp.	113	0.000740702	Aralia undulata	20	0.00121692	Homo sapiens	12	0.00146056		Streptomyces hygroscopicus	4	0.000510725
Pseudomonas denitrificans	1386	0.00133014	Pinus taeda	110	0.000721037	Methylocystis sp.	19	0.00115607	Escallonia coquimbensis	12	0.00146056		Streptomyces avermitilis	4	0.000510725
Rhodopseudomonas palustris	1383	0.00132727	Sphingomonas sp.	108	0.000707927	Anaeromyxobacter sp.	19	0.00115607	Cryptosporidium muris	12	0.00146056		Rhodospirillum photometricum	4	0.000510725
Pseudomonas syringae	1375	0.00131959	Fusarium fujikuroi	108	0.000707927	Agrobacterium sp.	19	0.00115607	Cistanche deserticola	12	0.00146056		Pseudomonas syringae	4	0.000510725
Agathis dammara	1356	0.00130135	Brassica oleracea	108	0.000707927	Cellulomonas fimi	18	0.00109522	Bryum sp.	12	0.00146056		Nocardioides sp.	4	0.000510725
